# Supplementary material for: Case Report: Diagnosis of Human Alveolar Echinococcosis via Next-Generation Sequencing Analysis
Source: Front Genet. 2021 Jul 9;12:666225. doi: 10.3389/fgene.2021.666225 (PMC8299116; doi:10.3389/fgene.2021.666225)
Supplement: Supplementary file 1 [file Table_1.xlsx]

## Sheet: 19S0332049_Echinococcus_multilo
>V300039793L3C001R0031168145
AACCTTTCAACAACCAGTGTAGTTTTAGAACAAAATGGCTTGC
>V300039793L3C001R0010097990
GGTAAATTGTTGTTTGTTACTTCTTCAGAAATCCCGAAGCAGG
>V300039793L3C001R0081285538
CCGATTCCTGGAGCTCAGTTTCCCTTGGTGGAAGCCGCAGACA
>V300039793L3C001R0090980930
GATCGTGAGCCTCGGGATCGTAGGGACCGCCAATTTCGGTGTC
>V300039793L3C001R0110296291
TACCGTCACCAACAACAATACTACCAAATCTACTCTAACTACT
>V300039793L3C001R0160483870
TAAAGACTTCGGAAGCATCCTTAAAAATAGATAAGCTTTATCC
>V300039793L3C001R0161128729
CACGCCAGTCGTCCAATTGGCGCACAATAGGGAAGGTGCCTAC
>V300039793L3C001R0161275310
GTCTCATGGTTTGCAAGACTGCACATCCTAATAACAATGTGAA
>V300039793L3C001R0170190765
TGCCTAGAACCTTCCATGATATGAGCAGGACTCCTATACTCCG
>V300039793L3C001R0180725951
TTTTTTTTTAATTTTCCTTTAGAAAAGACAAAAACTAAGGGTA
>V300039793L3C001R0190345811
AAAGTAGCTAAATTAAATTTGATGCAGCTTTACAATTTTTTAA
>V300039793L3C001R0220400656
CTGCTCTAGAGTTGACAATGCTGAAACCAATTCCACAACGGAA
>V300039793L3C001R0200470894
TAAACCTTTTTTATTGCTTGAAACGTGGTTTGAGGCCTAGTTG
>V300039793L3C001R0201304910
GGGAACAGACCTGCATCTCGTCCCGAGGTAGACTCCAGAAGAC
>V300039793L3C001R0250189360
TTGTGCAAATGCCAGCACATTTATTGCGATCGTGCATTTTGGC
>V300039793L3C001R0250977727
ATTTAGGTCCAGCATTTGGACCATCGCTGGCGTTTGCCAAAAG
>V300039793L3C001R0260177349
GCCTAATTGATGGTGTTTCATGCCTCGTTCTGGTAAATGCTTA
>V300039793L3C001R0260345789
TTAACCGGTGTATCTCTATCACTGGCCATCTTTGTACAAAATA
>V300039793L3C001R0270512487
AAGGCGCCTTCAATGAGATCTGGCTACGAAAAGGATTCGGGAG
>V300039793L3C001R0270971548
CAATACACTTTCCCCTTCTCCCACTCGTGCAACGCCTTTCTGC
>V300039793L3C001R0320032051
GGGTTCGTCACTTTAGGAGTAGTAGGATTGGTAGGAGTAGACC
>V300039793L3C001R0320084519
GCAACGGAGTCGATGTTCGAGAGCTCCAATTAAATCAAGTACC
>V300039793L3C001R0320947669
CACTATTGTTGAAAGACTACTGCAGGTTTGGCATCGGTTACTC
>V300039793L3C001R0321098107
CAGAGGACTGCCCGTCGGTGTGGTAGCTGGAGTCGGTTGTGGC
>V300039793L3C001R0360815263
TCACCAAATCCGTATAAATCCATGAGGTCTTTGGCGTCACTAA
>V300039793L3C001R0350218609
TCTAATCATGTTTAATTTGGTCTTCTGCCAGTCATTCGATCAT
>V300039793L3C001R0351220300
ATACTTTTTCATTACGGCTTATTGTAGCCTCCAGAGGCTCCCT
>V300039793L3C001R0380840848
ACTAATGTCGGCACCAACATTCCCACCTCCACTACGATCGTCA
>V300039793L3C001R0390116594
CCTGCCTCTGAGGCTTTCATCCAATGGCTAGTTCAAGGAGGTA
>V300039793L3C001R0421027758
TTATTGCACTCCGGCAGGTGCACAAGTTGACAAGAGGATGGAG
>V300039793L3C001R0421113600
TCGCCTTCATTTTACTTGGGAGCACCGGATAAACGGCCCATCA
>V300039793L3C001R0460724416
GGAGAGGCGAGGCGTGGAGAGGAGTGGGGTATAAAGGAGGCCA
>V300039793L3C001R0510575207
CAAGTCCTCATACAACCATAAACTTGACCAGCGAGACAATTTG
>V300039793L3C001R0530119543
AAGGAGAAGGAAAGGGTGGAGTCGGAAGCAGGTGGCATAGGAT
>V300039793L3C001R0530670528
GGGTGATAGACAGTTGGATAACTTAAGGAGTTGGAGGTATTGA
>V300039793L3C001R0551321545
CCCTCACACGTAGCGCGTGTGAGTGCGGGTTGACTTCTGTGCG
>V300039793L3C001R0561360330
TTAGTAATTGGCCTTTCAAGCCTAAGAGTAAAAAAAAAATAAT
>V300039793L3C001R0601154417
CGGCATGTGGGGCAGGCTACCTTAAATCCTCGCAAAAAGGCAT
>V300039793L3C001R0641258957
GAGAAACAGCAATGACCAATATCTCATGCATCGACTAATTCCT
>V300039793L3C001R0650707385
GGTTATCGCTGTTATGGGTAGCTTAGCAAGATGCATTGCCGTA
>V300039793L3C001R0660882961
ACCAGCAAGCTAGCCATCGCGTAAACTTGTCACGTCCAAGTTC
>V300039793L3C001R0660898947
AAAAGTCAAGTGACTAAATGGACTGTGTTCTAAGCAAGTGTTT
>V300039793L3C001R0670362580
TCGAACTACTCCCAAAGTGACGAAGCGTACCGTCACCAACAAA
>V300039793L3C002R0020738581
TTTGAGGGCTCAGTGGAGATTGCCACTAGAGCACTGAAGTGTA
>V300039793L3C002R0030215903
GCAAGCCACCGCCTCCTGTAAATTAATGAACCTGTTCCACCTA
>V300039793L3C002R0060149684
ACTGATCCATGAGGCTGCAGTCATTTTCGGTGAGTCAGTGACT
>V300039793L3C002R0060215116
TCAAACTACTCCTCAGTTGACGAAGCCTACCGCCACCACCACG
>V300039793L3C002R0050728502
CGAGCATACAGAAGGGCTGGCCGTGAACCCCACTCGAACGCCC
>V300039793L3C002R0080396230
TTGTGTTGGATGTAGTGTGTTGCGGAGAGGGTGATGCATCGTT
>V300039793L3C002R0090718473
TTGATTCCAGAATCCTTCAACACTACCACCTTTAATACGAATA
>V300039793L3C002R0110342918
GGTGGCCTTTTGAAGTCAAAAATTCTAGAAAACTTCAACCTTA
>V300039793L3C002R0110486147
GGTGCACCCTAAGCGTTGGCTATGCACTGGAGGGTCAAGGCCA
>V300039793L3C002R0120160140
GATAGAGATCTACCTTAATTAGCTGCTAGCTTATTACCGCACT
>V300039793L3C002R0121161735
AGCGTCGAAGATGCGACAGAGTGGAGGCAAAAGTGAGTCGATT
>V300039793L3C002R0121168300
CAGTGAGAATGGTTGTGTGCACCACTGCCGCATTGCAAGTCAC
>V300039793L3C002R0130997695
CGAGGGACTGGCATTTACTCAAATGTATTAGTTCTGTCGATAT
>V300039793L3C002R0150563878
CGTTTCGATACGAAATCCAACAAGTGAAGTTAAGATTATTGCT
>V300039793L3C002R0160227535
AGAAGGCTAGAAAGATTTAAAGAAAACTAAATCCTATTCACCA
>V300039793L3C002R0161190615
ATGCCAAGAATGAAAGAAGTGCATGAATGTAGTTGGAGACTAC
>V300039793L3C002R0190241054
GAATAAATACCTGCATTATGATTTATTTAGTGATTGTGTTAGT
>V300039793L3C002R0270421704
TCCGTGATTTAGGTGAATTTGTCGGCAAACGGGTCCAGGTTTT
>V300039793L3C002R0290595318
CACCAACCGATTCAAGCGTGATAGTATCGCGTGACTCACTGCC
>V300039793L3C002R0300282928
ACCCTGAAAGAGCGCAACCTTATCGAGGCTCCCATCAATTCAT
>V300039793L3C002R0310463874
ACCACTTTCCTATTCCGAAGCCGCATGTTACGAAATGTCGTTT
>V300039793L3C002R0310591621
GGGAACTAATCAGCCTTCCCCCAGTCTTGTTCCTGTTGTGAGG
>V300039793L3C002R0320940300
CTACTTTTATCGCAATCGATAGGAAGCGTTTGGTGTCAAGTGG
>V300039793L3C002R0330778570
CGCACAAATAGGGCGGCTTCAATCTAAACAAAAGCACGCCGAG
>V300039793L3C002R0340581619
TTATCCAGCGAATTGAAATCCGTTCAGGACCATAAATGCTGAC
>V300039793L3C002R0340974682
AGCACTCGCTACCTTGTGTAGTTTTTCCAGGTTGTTGTTTTCG
>V300039793L3C002R0350386232
GGCCGATATTCAACTTGATAGCTATAGTCGACTGAAGGAGTGC
>V300039793L3C002R0360778475
CCTCATGGCTATTTCTGAGAGCACCACGGTTGCAATCACTTCA
>V300039793L3C002R0360872174
ATTAAAGGTGATGCATCAAACGGGGAGGAGGAGAAAAAATAAG
>V300039793L3C002R0390479579
GACCTCCACGCTGAATAGCCTCCGTTGCCCACCCACACCGAAC
>V300039793L3C002R0391332393
ACGCATAGGAGGAGCTGTGTAGGGACAGTGTTTGCCTCTACCA
>V300039793L3C002R0400075042
ACTCAAGAATGAAGACACTAATCTGGCCTCTTCCACAATGTAA
>V300039793L3C002R0410578912
AAGCACGCATAACAGAGGAGGAGATACGGCGACGGTGCTACCT
>V300039793L3C002R0420620777
TGTCAAAGTCGTGCAATGGCAGTGAACCTCAAGACCGCTCTCC
>V300039793L3C002R0471350857
GGAAACCGATAAGTTATCAGACGCTGGAGTTAGCACAAACTAA
>V300039793L3C002R0480218755
TCAAAAGAAAAACTTTTAGCGAACTCATTGTGGTCCAAAAGTT
>V300039793L3C002R0490515201
TTAAATGTTCCACAATTTAATTCAACAACTTAACTATTTTTCA
>V300039793L3C002R0500407000
TCAGCGTCCGGTGAACCAGTTGGCTTGCAGGTATAGAGGATAG
>V300039793L3C002R0510826258
GACCCAATCCTAGCAAAAGGTGTGAGTCGTCGTATTGAGCGCA
>V300039793L3C002R0530934855
ACACTTATCACCTGGAAGAAAAGGAGTTTTCTAAGAAGAAAAA
>V300039793L3C002R0550861249
AAAAAGCCTATTCACTTTAAGGTGTTACTAATTTCTCAAGATC
>V300039793L3C002R0580627011
TGTTTTCGCCTGTTTATCTCTTGTCCATAGTTGAAAAACTAGG
>V300039793L3C002R0601272894
GCGTAGGGGGATGGCTATAGGCAAATCCGGATTAATCGTTTGC
>V300039793L3C002R0631297214
TAGGACCAGTACCAGAAATCGTGTCGATCTAAAAAGGGAAGCA
>V300039793L3C002R0650016966
TCCCTCGTCCCCCCAGAATGGTTCCTAAACAAAACAAAACTCC
>V300039793L3C002R0650745723
GAAGTCAATAGTGTGTCAATTTCGCGTCTTCCAAATTCATCAG
>V300039793L3C002R0651118648
CGAAAATGGGAAGCGCAACCACTTGCACATATCTACAATTTTA
>V300039793L3C002R0651163730
CGATGGTAAAAGTGGTCTACTTCTTTGTAAGCCGCATCAACTT
>V300039793L3C002R0660469653
CGTGCAGCAGCCAGCTAGCCAGCCAGCAAGGTGGCCAAAGGGT
>V300039793L3C002R0660541905
CTATTTACGCAATGGTATCTCGACAGATGTATTTTTCTACCTG
>V300039793L3C002R0691302675
TGTCCATGGTTTTCAATGTGTCATACTGAAGCACGTTTATTCT
>V300039793L3C002R0700753563
TACAATTGTGATTGGTGAGCGTAGCCTCCTTTTGCGCCTGCGT
>V300039793L3C002R0701171151
AGAAGATCGTTCAATCATTTCTCGTCGTCACTTCAATTACTAC
>V300039793L3C003R0010828112
TAAACTCCGCCAGACGCTCCTTCACGAGATCATCCTCCGCCAA
>V300039793L3C002R0720064440
AAACGCACTTATTGAAACGGCTAGCGTCAAAATCATAGTCCCC
>V300039793L3C003R0031319091
AAAGGGACGAAGCGTACCGTCACCAACAAAAATACTACCAAAT
>V300039793L3C003R0040697571
TGGCCCTCACCGGTTTTAGATTGAGGTGCGGAACAAAGAGATT
>V300039793L3C003R0060339250
GAAAGAGCTGAATTGATGGTGATGGGTGAAATGAGTGACGCGT
>V300039793L3C003R0020538502
TCAAAATAACCAACGCATAAGGATGGAAAATGGCCCTCATTCC
>V300039793L3C003R0020952735
ATTTTACGGTTATACATATCCATTTTGATTTCATTAGGGATGT
>V300039793L3C003R0070265610
TCACTTTCGATCAATTGTCTGATGGAGGGGTGAATTGATTTAT
>V300039793L3C003R0081255731
GAATCGGGCAACTAAGATTATTATTAAAAATTAATGATGCATG
>V300039793L3C003R0100448707
ACACCTTAAAGTCCAGGAGCAGTCAGTAAAAACGAATTTCGAT
>V300039793L3C003R0100983657
GCAAACTCGCACACACACACACACAGAGAAGGCAACCCTGACT
>V300039793L3C003R0120762463
TGGCAGGTTCGTTTGTAAGTACTCGTTGGTGAAATCTACTTTG
>V300039793L3C003R0131245428
ATTCTCAGTTTTGACAACGCACCACTTCAGGGCCCCGCCATTG
>V300039793L3C003R0160536790
CAGTGCAAAAATGACTCTAGAGACTCATTGCGCTGCACCTCCA
>V300039793L3C003R0170702318
ATTGGTGGATTAAATCACAACATTTAGCAAATTATGAGTTAAC
>V300039793L3C003R0191302778
TGCTGTCACTAATCATCGGGCTTTCATTTAAATAAAATTCTTT
>V300039793L3C003R0200819708
CGCAGCATTCAAACAGTTGGATGAAGCGATGTGGGTAACACCC
>V300039793L3C003R0220685707
TTGGAGTGCCCAAATAGTCTGCACTCTTTGATCAAGGAATTCC
>V300039793L3C003R0240353255
CCCTGACCGAGTAGTTAAAGCGCGCGAATAAATGGAGAGAGAA
>V300039793L3C003R0270830160
AGTGATTAGGTATGTTTTTAGGCAAAATGCTTAAGAAGCGCGA
>V300039793L3C003R0280870834
TCCATTTCTTCAGTGCCACAACAGGTAGGCATATGTAAGGCAG
>V300039793L3C003R0251276171
AAAAAATTAAATTCAAAAGCTCCACGCATTAGCCCGGCAATTG
>V300039793L3C003R0300015341
ACTTGTCCCGTTGAGGACTATGAAAAAATCACTAAAGTCGGTC
>V300039793L3C003R0340295969
GGCTGTCGAGAATGGATCCACGCGGCGGTTGCGTCACTCGATC
>V300039793L3C003R0350324738
AAATAGCGTAAGTCGAAGATCGTCCTCGAAGGAGGTGTTCTCT
>V300039793L3C003R0350355475
GTTGGATGTAGTGTGTTGCGGAGAGGGTGATGCATTGTTGTTA
>V300039793L3C003R0370374104
TCCACGTCGAGTGAGGAGTATTGGAGAATAACGCAAAATACAT
>V300039793L3C003R0331100888
TAATAATGCTAGAGTTTTTAATTTTTCGCGACCTATTCGAACC
>V300039793L3C003R0401214116
TGAAGGATGGCAAAGTGTAGGACTGCGTTATCTAATAGGGTGG
>V300039793L3C003R0410862787
TAATAAGTGGGGTGAGAAACTTTCGACAAGAAATTACAGGAAA
>V300039793L3C003R0411324049
TTGCAATACCTATCAAGGAAAACACATCGGTAGCGAAGTGCTA
>V300039793L3C003R0390387546
TCGGTCCAAGTTTAAACATGGACACACTGGATTTACTTGAGTG
>V300039793L3C003R0390744870
CCCGCATTAACTGGTTAATTGGAAGCCACGCGGCGCGTCCCTT
>V300039793L3C003R0450642758
GCTCAGTTCAGTTAGTGGCATTCTGTAAAGCTAAATCGCAATC
>V300039793L3C003R0420585105
GTCTTGCTACGTCTATGCCTATTGCATGATTCATGATGTTTTC
>V300039793L3C003R0460849483
CAGAGAGTTGCTAGTGACAGCTGGTGTTTTGACCTGGTGGCGA
>V300039793L3C003R0501227751
TCGCTTATTATGGCTAGGGCGTATAAAACGCACTTTAAAAGCC
>V300039793L3C003R0510595919
GAGGTGACCATGTCCTTGCGATATGCGGTGTACAGCCAGGCGA
>V300039793L3C003R0510651885
AAGTTTTAAAATGACATTAAGAGGCTTAGTTTTGATTTCAATA
>V300039793L3C003R0550191891
TCAACTAAAATATACTTTTTAAAGACAATCGACACGCGCCTTT
>V300039793L3C003R0481221279
TAAATGTCATACATTTATGCAGTCAACTGCACCTTCTCTTCAA
>V300039793L3C003R0601000795
AAATTTGGTGTGTTCCAGACCTCGGGGTTCTCTTTTAAAGGGT
>V300039793L3C003R0601137711
ATATCTCACCTCTTCCATAAAGTCACTATACCACGACTAAATC
>V300039793L3C003R0610657682
CCGGGGACAGGTGTTGTCGACCCCATTGATTAGCCAGTGGCGT
>V300039793L3C003R0620845717
ACACGCCCACTACCACCAGGCCTGGCACCGACAACAGCGAACA
>V300039793L3C003R0621256673
TCCCTCGCATGCAGTAATGTGAACTTCTTCCGTCGCGCCAAGG
>V300039793L3C003R0661063757
CCCAATGTGACGAAGCGTACCGTCACCACCAAAAAAACAACCA
>V300039793L3C003R0680051544
GGTAAGTCCTCTCGCTTACTGCCAGCAGATAGAAGAGGGTTGA
>V300039793L3C003R0680452153
CTGAGGGAATTGTAACTGTGGATCTGTCACTTAAAGTGTAAGT
>V300039793L3C003R0680851154
CACTTAAATGACGTGACATTCTGGTGAAGACCTGTTGAACTGA
>V300039793L3C003R0680919597
CGATCATTCATTTTCTAACTCAATGTTTCTGTTATATATGTCT
>V300039793L3C003R0701166282
TTGGACAGCATTTTACTCCTCAAAGGACTCACGAACACATCGC
>V300039793L3C003R0711091548
TGTGGTGTGTCCTGGGCTCTGTAGCAACCCTTGACTGAAAAGG
>V300039793L3C003R0721198162
CAACCCTCTCCGCTTCATCCCTCCACCTACCTTCCCCCTCCTT
>V300039793L3C003R0721198421
GTAGTAGTAACCCCCTGTAGGCATCATATACTGGCTTCGAGAC
>V300039793L3C004R0020455415
ATAGTCCACAGGCCCTCCAGTCTCTGCACCTCTTACAACATTA
>V300039793L3C004R0040929492
CTAACAATTCCATAAAATGGGCAATAAACAATCATTCGTAAAA
>V300039793L3C004R0050364096
ATGAGTTGGATGAGTTATACCTTTTCCCCCACCTTCGACAGTC
>V300039793L3C004R0050375394
TTAAGTCAGCACTTGTTGTGATTTCCTCGATGACAATGAAGTC
>V300039793L3C004R0060488706
AGGCATTATTTAAAAAATTTTTATTATTTCCACCTAAATATTT
>V300039793L3C004R0011400841
AAATAGTTAATGCTAGTTTCTTCAATTTAATAATTAGTGGCAA
>V300039793L3C004R0090201311
CTGAAATATTGTACCTGGAAAGTCTTGGATCTTTCTGGTTGAC
>V300039793L3C004R0090450527
TGCTCTCTCTTCTCTAATAGTAATAATTTGTTGTATATTTCTT
>V300039793L3C004R0090974504
CTAGAATGAGTTCCCGTAACCTGTTGAGACTCGTGAAACGCAC
>V300039793L3C004R0150333769
TATTACTTAGTAATGTGTTCAGTCTCTGCGCGTGCCTAACACT
>V300039793L3C004R0140646715
CCCAACAACCGATGACGCCCTAGCAACATTCAAAGTTAGTGGT
>V300039793L3C004R0141089585
GTTTTTTTCTGATCTCCCTTCGTCTAGGCCATTAATCACAATT
>V300039793L3C004R0141280289
CAATGGAGGTATTTTTGGGGATTGCACTATTTTGTGCATCAAA
>V300039793L3C004R0160067826
CTTCTGGCCGCACGACCCCTTGGACTGTTCGTGCACGTATGTA
>V300039793L3C004R0160833097
GCGTGTGTTCCTTTTTTTGCAGCGTCGATGATTCTCCCTTTGG
>V300039793L3C004R0170823767
GGCTAAATAACTAAATCAGTCGGTCATGAAATTGTTGGCACAA
>V300039793L3C004R0190246220
CTAGGGGTGTCCGCGTCACTTTTAATGGATAGCCGCAGTACTG
>V300039793L3C004R0210312076
AGTCTTAGTGTGGATAGTCTCACTCTCCCTCTCTCTGGCGATT
>V300039793L3C004R0250079363
ACACAATTTGCTAACCTTAATTCCCTTCTTCCAAGCGTCAATT
>V300039793L3C004R0270565784
TCAGGGTTTCAGAGATGGGGCTTCACGACGTCTATAGAAATGC
>V300039793L3C004R0270992602
GTCGACTTGTTTTTCTACTCCCATTAGTGTGGTGTTTATCGTC
>V300039793L3C004R0300157812
GCATGCGTCTGACATCGTTGTTCAATTACTTAATGACCTGTAA
>V300039793L3C004R0301134917
GAGAGGCAAATTTCAAAATAAAATGATGAATTTGAATGGCTGT
>V300039793L3C004R0290470944
AAGAAAATTTGGCCACAGCAAATGAGGTCTGGCTATAAATGGA
>V300039793L3C004R0291027239
TGATGCCATCGGGTAGAGTTACAAAAACTGAAAAATCGACATG
>V300039793L3C004R0310712501
CTTAATAATTCCAGGTCATTGCATGTCAAGAGGCTAGAGGGGG
>V300039793L3C004R0320184388
GGGCATGCATTAAAATGTGGTCTATGCATAATATTACCAGCAT
>V300039793L3C004R0321307218
AAATTATGAGTCATTCCTGTCGCGATTGTAATAAAGGCGCCAA
>V300039793L3C004R0330963668
CTACGATTGAACTACATGTTGCCGTAATAGTAAAGAATGTGGT
>V300039793L3C004R0351011733
GTAGAATTTAATGTCTGTCTTGCGAGTCTTTCCAGCCGCGGTT
>V300039793L3C004R0390100687
CTTATTATTCTCCGAAGCCAGAGAGGAAAGTCGCTGAAGGTGA
>V300039793L3C004R0390820275
AGGTGTCACGATGGCAGTTGTGACGACCGTTAGCGTAGTGTTG
>V300039793L3C004R0390963285
TCCGCCCACCTGCCCGGCCTTACTCACCATCCTCTCCTTCCTC
>V300039793L3C004R0400738304
CAAGTCTGGGCGTTTTCAATCGCAAGCTGCCGTTGATAACATT
>V300039793L3C004R0410899663
ATAATTTGCCAAAATCTGAACTTACCGGAAACGACTTATTAAA
>V300039793L3C004R0420444346
TTGTGTAGTTGCAACTCCAGCGGGAGATCGAGTCCAATATAAC
>V300039793L3C004R0450742492
TCAGCTGTCCCCTCCCCCGACAGTCCGCCTGTGTGTGTTTGCG
>V300039793L3C004R0451012976
GGCAGGCTTCGTCACTTTAGGAGTAGTTGGAGTGGGTTTGGAA
>V300039793L3C004R0470884190
TTCACCCAAGGCGTTGTAGTAATACTTTTCGGGCACTGGAACA
>V300039793L3C004R0470932744
CCTTTAGAATTGGGTTTGCTTTCCACTGTCACCAATGTAGCTC
>V300039793L3C004R0471346714
AACATTAGACCTGGTAATACATTAAGGTTAATGTTTTTAATGC
>V300039793L3C004R0480404866
CTACAATCACCATAATTCCGCCTCAAGAACAGCAGACCAGCTT
>V300039793L3C004R0481326133
CAACTCGCCTCTCCCAGGCGCCGACATCCACCTCAAACAACGA
>V300039793L3C004R0571036314
TGTGTGAGACTAAGTGACCTTGCGTCAAGCCACAGGTGATGCT
>V300039793L3C004R0580410021
ACGTGTTGGATGAACTCCAGGACCTGGTTCAGTGGATTCTGTA
>V300039793L3C004R0580579761
CTCAGCATGCATGAACATTAATAAGCTGTCAATCTAGCGGCGA
>V300039793L3C004R0600892501
TTGCTTCGAACTGTGATTTTGACGAGGTGAAGGATCGGAAGGG
>V300039793L3C004R0611196841
CTTATCACTGCCTCCCAAATGGTTTCTTCTAGCATGCAAAACA
>V300039793L3C004R0641047508
ACGACGTCGCCATCGATACCGGCTGATACCACAGCTCTTCTCG
>V300039793L3C004R0670013725
AATGCACACTTCTGTCCTGACGCAGTCATGACACTTCACCTCA
>V300039793L3C005R0010046456
GTGTCTGTGTTACCGAGACCCATAAACGAATGCCAGGTGAGAG
>V300039793L3C005R0010130416
GGGGACTTTTTGGCTTTCCTTTAGAATAAACGGTAAATTTACC
>V300039793L3C005R0031177326
CGAAGAACGTGAGCTTTGCTTGAATAGGAAAGGGGCAAAGCCG
>V300039793L3C005R0041405785
GCGAATTGACTTATGCATGATCTTGTAGCACTCCGTAACTTGT
>V300039793L3C005R0050411428
TTAAATTTTTCTACCCATTTTTATGCGAAGACGTGGAATCTAT
>V300039793L3C005R0050414278
GAAGATAGCTAGAGGACGATATTTTATATTTGGGTTATTAGGA
>V300039793L3C005R0080003935
AAGATGAACTAGAGCGGCATTCCTCTTCCTCCTTTAAAATTTT
>V300039793L3C005R0100569609
ATGCGACGCTTGATCACCAAAGAGAGGCAGAAATTGGATGCTG
>V300039793L3C005R0150690829
AGATCACACGGCCAAATTGCATTCCACCTCAGCGGATGCGGTA
>V300039793L3C005R0130320598
GGCCGTTGACTTGTGCTTACGGGTACATTCATTGTTATTTTAA
>V300039793L3C005R0130736170
AAAGGCAGAACGTAGAGGAGGGGAGGAGGGAAGTAAGGAAATG
>V300039793L3C005R0160435466
CGTAGCTGGACCAGTAAGAGCGAACTTGCATTCGTCTGCGTAG
>V300039793L3C005R0170056486
AAAAGGTCCATCATTACTACGCTGTATGCCATCCTTTTCCAGG
>V300039793L3C005R0190580923
ACATTGAGGCACTGCTACAGACGGCCACGCACACGGCTGCTCA
>V300039793L3C005R0190813243
GTTCGCTTCCCTTCACTCGCACCCCTCTGTCGGCTAATGGAAG
>V300039793L3C005R0220255428
CGTCTCGTCATCGTCACCTCGTATTCCAACCGACGTAATTGAG
>V300039793L3C005R0240390198
ACCAGATGTAATTTTCAGTTCAAACCGCGATCTTCCTAGCCTA
>V300039793L3C005R0260649714
AATTCATCGTCATTTTAACACTAATTCTCTGGGGAAGAAAAGG
>V300039793L3C005R0280585613
GATGGGAGAAACACGTAGAGCACCGAAGCCGACCCGGCTCTTG
>V300039793L3C005R0290712139
TTCTCTATTCCACCGCGTTTTCCAGCCATAAAATGCACAATTT
>V300039793L3C005R0291125901
CTAATCACGGAAGGAAACTTATACTCCAATGACAAAAATAGAA
>V300039793L3C005R0340605954
TGACGCAATGACACCACCACACCACTCCGACGAGGCGGATTTG
>V300039793L3C005R0340750391
CTAGTCTTGACAATCTTCCGTTCTCACTGGCTTACTTCGTTTT
>V300039793L3C005R0360188471
CAATAATGTTGTCCCTATTCCGTTATAAAGACGTGGAATTGGA
>V300039793L3C005R0390945367
AATTGCAATGCTATTCGTTAGGCCGTGGTGGCGACAAACTTCA
>V300039793L3C005R0430610734
TTCGATTACCTTGTCATCGTTCATAAGTCACTGGCACCATTTT
>V300039793L3C005R0450218002
ATTCAAATTAACAATTTTACGCTACTGACACTCTTACTATAAC
>V300039793L3C005R0450632224
CCCATATGATCGCGGTGAGAAATTAAAGCATCCTATATCCACT
>V300039793L3C005R0440223667
GTGTCATGCCTTAGCAGATGGTGAACGCACGACAAACTTCAAC
>V300039793L3C005R0441002772
ATTACAAAAAAGCTTTATGATTTGTAATTTTTGGAAACATATG
>V300039793L3C005R0460094180
TCCACGACTTCCAAATATTTTACCCGAAGCCATAAAACTGATA
>V300039793L3C005R0460564231
CCTGTAAATACTGAAAACCGTTAAGGAGCCTTTACTACTGCCC
>V300039793L3C005R0470142584
ATGGTGGATGAGCATGGTCCCAGAAGAAAAAACTTTTCTCAGT
>V300039793L3C005R0470461583
CGCAAATGGAAGCTGGGGTGGATTCGGTAAAACGCTATGGATT
>V300039793L3C005R0470945081
CTCGCTATTGCGAGAAACTGCAGTTCTTGTGCATGGTAGAGAC
>V300039793L3C005R0500398712
GGAAAGTTATATCTGACTGATTTATAACAGAAATGGAGTTGGC
>V300039793L3C005R0500604026
CACAAAGCTTAACGGCGCACCGCCACCTGCCGACCTTGGCAAC
>V300039793L3C005R0501260694
GTGCAGATTTTTTTCATTAATTGGCCCTTATTCAAGCTCCTTA
>V300039793L3C005R0480888733
AAGGTGCAGAGGGATTTCACGAGCACTGAAGGCTTCACCCACA
>V300039793L3C005R0530134484
CCCAAGGATCCTTTTTTCCTTGTTTGCATTTCAAGGTGCGATT
>V300039793L3C005R0541159940
GTTGGATGTAGTGTGTTGCGGAGAGGGTGATGCATCGTTGGTA
>V300039793L3C005R0551216981
CCTTCCATGCATTTGAACAATAGCTGTGCAAGGAATGCGCGCT
>V300039793L3C005R0551250548
ATTATTAGTGGTTTGCGTATTTGCAATGACGGCTCATCGTTTA
>V300039793L3C005R0600965361
CATCACTCCGCAAATCATCCAATACTGCTTGGGCATTGCTCAC
>V300039793L3C005R0630110617
TATTTGTTTATTGCCAAATCTTTGAGATCCATAAGTATTTACA
>V300039793L3C005R0630220687
GTGATGGCTGCATTGTGGGGGAGATGATGGGTTCGCACAGTGG
>V300039793L3C005R0630453902
GCGGGTATTCTTCACCGCGTTTCAAATCACCCGGTGATTGATT
>V300039793L3C005R0660712669
TCTAGTCTAAGTAATAAAATCACTAATTTATGTTAACGTTTCA
>V300039793L3C005R0671131581
CCAAATTAAGCTTATGAGCTGCGTGTAGCATGACTGGGCGGCT
>V300039793L3C005R0681315975
AGAGACAAACGACGACATCGATGCTTAACGAGTTTCCTTTCGT
>V300039793L3C005R0700296089
AGCGCGGACTACCAACACGCAACTTTTAGTCGGTCAGTCAGTC
>V300039793L3C005R0700426965
CCTAATGTTGGTATTATTAATACCATTGATAATAAAACTGTCG
>V300039793L3C005R0720471088
TGTGTAAACTAGTTACGGTCTTGAAGCACAAAATAGCATAGGT
>V300039793L3C006R0150620037
TACACGATTACACTTGGCATCCCAACTCAACAGATCTGCTAGC
>V300039793L3C006R0151228846
GAGAAATACTATTGTAGCGACTTTTTTTACGTAGTTCCCTCTA
>V300039793L3C006R0161130847
AGTATTTAGGCTTTATTACGAAAGAGGATACTTTTGATCCACC
>V300039793L3C006R0171206231
ACCGATAGCCGCCGGCTTCTTGTGCCAATTCTGCTCTCGGTGT
>V300039793L3C006R0180701304
TTTTTTCCAAGGACCACAAGGTGGTATCAGATTGTCACGCATG
>V300039793L3C006R0220932938
ATAAAATGAGAAGGCACAGGTGTCAGGTATTTGTGACATCGGT
>V300039793L3C006R0231068456
ATCTTCCTTTGAGCCTTCCTTCGGGTAGAGAACACCCATCAAT
>V300039793L3C006R0240465175
CTTCGCGTGTGCGTGGGTTAGCCTCCTTCCCACCCACTTGTGT
>V300039793L3C006R0240600537
GTGTTTGTCTGATTTCCTCTGACCCCTCCTTCAAGATACATTT
>V300039793L3C006R0241276216
CGCCAGGTGCACCCAGACACGGGCATCTCCTCGAAGGCGATGT
>V300039793L3C006R0260449542
CCTTTGATGAGCCCCTGCGAAATTGGCGTTTTCATAGCCAATA
>V300039793L3C006R0261190159
TATAGATCAAGCCTCATAGAACTTTCATCAAAATGTGCTCTGA
>V300039793L3C006R0281165102
TACCACACAGATATGGCTTAAACAACTTGACTGCTCTGATGAA
>V300039793L3C006R0301201793
TTTATTGATCTCCTCCATGAAGAAAAAGTAGTGTTCCAGCCAC
>V300039793L3C006R0310266925
ACCGCGCTCTGAGACCTCCCTAAAGCCATAAAGAAGTACACTA
>V300039793L3C006R0371024217
GGCGGGACACATCCTAACTGGTTTAAGCTCACGATAAAGACAG
>V300039793L3C006R0380780152
GAGCACGTTTTAGGTGCTTTTGAGCTGTTAGCTTCAAAAAGGA
>V300039793L3C006R0450593572
GTATAGTCCTTTCCAAATGGTGGAACTTTTTTAAGGTATCAAA
>V300039793L3C006R0451265571
TTATGTCCTTATACTGAGGTAAAACTGCAAGCTATGAAACTGA
>V300039793L3C006R0440294927
GACACGGAGGGTGTCACGCCCTCATTTGCTAACAGAATTGTTA
>V300039793L3C006R0480483722
ATATACAAGCAGGATTTTTGGCTCCCCTTGAGGTTAGATTTGA
>V300039793L3C006R0491330584
TTATATACAAATGAGAGCATCGTTGAACCATGCATTCTAAACT
>V300039793L3C006R0501309761
GAAGCGACTGCCTTACATAACACTTCTGCATGCGATGTCATGG
>V300039793L3C006R0530407572
AGTCTTGGAACTTCTTACCTGAGAATCACCTCTCATCAAAATA
>V300039793L3C006R0531375442
GCATCAACAATAATGTCTGGTAGTAGAGTTTTAGATCTACCGG
>V300039793L3C006R0540531329
TTGGGGGCTGTTGGCATGCCCAGGAGTTTTGATGCTTTTCTTA
>V300039793L3C006R0541399006
TAGTTTTAAGAAAGCAAATATCGCCAAACTAAAACTAGATTAA
>V300039793L3C006R0570081568
TAATGATCTCCCAAACAGTGATATTCACATTGATATTCAAAGT
>V300039793L3C006R0570167478
ACCATCCTAAGCCACTTCTCGTAAAACTAATAAGGACGACAGT
>V300039793L3C006R0570524693
CCCCGTCGTCATCTGCTTTTCCATCAAAGGCTAGGAACCCTTT
>V300039793L3C006R0580656329
ATGCTTCAAAAAAGCTCAACAAAGCAGATTTAATTATTGATGC
>V300039793L3C006R0590226104
TGTTTTTCAATTTCAAGACAAAGAATACAAAGAAATGTTGAAG
>V300039793L3C006R0600380520
AAAGAGATTAGTTGCTGTAAAAACCATTGGATCGTAACTGGAA
>V300039793L3C006R0601248556
ATTGAATTCATTGCCCCATAGGTAAATGTAGTGAAGACTGTCA
>V300039793L3C006R0601341112
CAATGAAGTTGAGATGTCAAAGTGTTAAGCCTCGACACGACAC
>V300039793L3C006R0640351346
TATACAACATAAATATTAATGGAAGCTGGTATATTAATTTGTA
>V300039793L3C006R0650712859
AGGTCTCAGGGGGGATGGACATAAGTGTCACCTCCCACTCACC
>V300039793L3C006R0660910302
TCTGCGCGGAGAATGTGATGTGAAGTGATGAAGGTAGGATTAG
>V300039793L3C006R0661265112
TTTGGTGACGGTGGGCTTAGTCATGTTAGGAGTAGTTCCAGTA
>V300039793L3C006R0670982189
TTGTTTAACTCTTCCGTACACGTTAAGGACCAAAGCAATTTAG
>V300039793L3C006R0690123766
GGCCTCACACCTACATCTGTGTGTGGCGTGCGTCATTCATGTC
>V300039793L3C006R0690479388
ACTGTGGGTTTGGGAATTGGCCACAATTCAAGATATTTTGAGG
>V300039793L3C006R0691338574
GCCTTCTTCATTCGAGCTAGTGTTCAGTGGAGGAGATACCAGT
>V300039793L3C006R0701320880
AGAAAGAATCATTACCATCACTAGCTGACATGGCTTAAGACAA
>V300039793L3C006R0710723892
ATAAAATTGATACATGATTATAGCAACCACTTTGCTGGTTGGC
